# Supplementary material for: Floating droplet electricity generator on water
Source: Natl Sci Rev. 2025 Aug 4;12(11):nwaf318. doi: 10.1093/nsr/nwaf318 (PMC12530091; doi:10.1093/nsr/nwaf318)
Supplement: nwaf318_Supplemental_Files [file nwaf318_supplemental_files.zip]

Archive with 2 entries (2 files):
- Supplementary data.pdf
- Supplementary_video.mp4
